# Supplementary material for: Characterization of DNA Polymerase Genes in Amazonian Amerindian Populations
Source: Genes (Basel). 2022 Dec 24;14(1):53. doi: 10.3390/genes14010053 (PMC9859017; doi:10.3390/genes14010053)
Supplement: Supplementary file 1 [file genes-14-00053-s001.zip]

Archive with 1 entries (1 files):
- genes-2022343-supplementary.pdf
